# Supplementary material for: Comparative Assessment of Habitat Suitability and Niche Overlap of Three Cytospora Species in China
Source: J Fungi (Basel). 2024 Jan 3;10(1):38. doi: 10.3390/jof10010038 (PMC10817479; doi:10.3390/jof10010038)
Supplement: Supplementary file 1 [file jof-10-00038-s001.zip]

Archive with 20 entries (20 files):
- Figure S1.pdf
- Figure S2.pdf
- Figure S3.tif
- Figure S4.tif
- Figure S5.tif
- Figure S6.tif
- Figure S7.tif
- Figure S8.tif
- Figure S9.tif
- Table S1.pdf
- Table S10.pdf
- Table S2.pdf
- Table S3.pdf
- Table S4.pdf
- Table S5.pdf
- Table S6.pdf
- Table S7.pdf
- Table S8.pdf
- Table S9.pdf
- TITLE NAME.pdf
